# Supplementary material for: The Complete Chloroplast Genome Sequence of Laportea bulbifera (Sieb. et Zucc.) Wedd. and Comparative Analysis with Its Congeneric Species
Source: Genes (Basel). 2022 Nov 28;13(12):2230. doi: 10.3390/genes13122230 (PMC9778553; doi:10.3390/genes13122230)
Supplement: Supplementary file 1 [file genes-13-02230-s001.zip]

Archive with 1 entries (1 files):
- genes-2007688-supplementary.pdf
